# Supplementary material for: New constraints of terrestrial and oceanic global gross primary productions from the triple oxygen isotopic composition of atmospheric CO2 and O2
Source: Sci Rep. 2023 Feb 7;13:2162. doi: 10.1038/s41598-023-29389-z (PMC9905602; doi:10.1038/s41598-023-29389-z)
Supplement: Supplementary file 2 — Supplementary Table S3. [file 41598_2023_29389_MOESM2_ESM.xlsx]

## Sheet: Table S3
Table S3: Summary of the new CO2 data obtained in this work from South China Sea (SCS), Israel, and Palos Verdes (PVD).
Sampling date	Time	[CO2]	d13C	d17O	d18O	D17O (l=0.516)	17D (l=0.516)	17D (l=0.5229)	17D (l=0.528)	17D (l=0.5305)
	(LT)	(ppmv)	(‰)	(‰)	(‰)	(‰)	(‰)	(‰)	(‰)	(‰)
South China Sea (SCS)												Longitude		Latitude
2014-08-04	18:44:00	397.49	-8.297	21.2658	41.017	0.10103	0.30061	0.0232429	-0.181768	-0.282263		117	43.1538	19	57.8444
2014-08-05	03:07:00	398.64	-8.478	21.786	41.98	0.124311	0.332729	0.0489825	-0.160744	-0.26355		116	0.016116	17	59.9993
2014-08-10	20:40:00	393.53	-8.141	21.6674	41.713	0.143532	0.348938	0.0669591	-0.14146	-0.243626		118	3.75518	21	38.1295
2014-08-10	20:40:00	394.65	-8.415	21.6741	41.777	0.117205	0.323792	0.0413892	-0.167343	-0.269663		118	3.75518	21	38.1295
2014-08-10	23:50:00	397.64	-8.315	21.518	41.531	0.0880488	0.292859	0.0120862	-0.195442	-0.297171		118	34.0384	21	52.1956
2014-08-10	23:50:00	395.87	-8.119	21.4958	41.467	0.098824	0.302787	0.0224379	-0.184777	-0.286352		118	34.0384	21	52.1956
2014-08-11	03:55:00	N/A	-8.126	21.4104	41.363	0.0671414	0.270763	-0.00889722	-0.215602	-0.316929		119	16.2447	22	11.6054
2014-08-11	12:22:00	399.52	-8.418	21.6568	41.778	0.0993978	0.306372	0.0239625	-0.184775	-0.287097		120	13.5247	22	36.9472
2014-11-19	07:00:00	407.64	-8.79	21.0813	40.75	0.0542678	0.252263	-0.0233341	-0.227036	-0.32689		116	49.9	20	34.8
2014-11-20	07:00:00	390.66	-8.574	21.2572	41.007	0.0976289	0.297184	0.0198835	-0.185078	-0.285549		116	47.977	20	34.888
2014-11-20	10:00:00	N/A	-8.687	21.1894	40.853	0.109285	0.307124	0.0308446	-0.173362	-0.273464		116	42.032	20	43.86
2014-11-20	16:00:00	N/A	-8.637	21.269	41.019	0.103187	0.302742	0.0253613	-0.179659	-0.280159		116	47.847	20	47.038
2014-11-21	10:30:00	N/A	-8.764	21.2864	40.97	0.145925	0.34412	0.0670645	-0.137716	-0.238098		117	38.52	20	45.82
2014-11-21	18:00:00	394.33	-8.642	21.1823	40.921	0.0670483	0.266415	-0.0103159	-0.214856	-0.315121		116	55.206	20	43.784
2014-11-21	21:00:00	393.74	-8.585	21.2141	40.99	0.0632332	0.263341	-0.0138474	-0.218726	-0.319156		116	55.206	20	43.784
2014-11-22	00:00:00	N/A	-8.584	21.1901	40.945	0.0624507	0.262143	-0.0147471	-0.219405	-0.319727		116	55.206	20	43.784
2014-11-22	06:00:00	N/A	-8.667	21.2469	40.979	0.101764	0.300965	0.0238503	-0.180974	-0.281378		116	55.206	20	43.784
2014-11-22	12:00:00	N/A	-8.677	21.2154	40.819	0.152802	0.349415	0.07336	-0.13068	-0.2307		116	55.206	20	43.784
2014-11-22	15:00:00	397.04	-8.623	21.3676	41.107	0.156396	0.355683	0.0777197	-0.127732	-0.228443		116	55.206	20	43.784
2014-11-22	18:00:00	N/A	-8.548	21.313	41.128	0.0909332	0.29179	0.013687	-0.191867	-0.292629		116	55.206	20	43.784
2015-04-22	14:00:00	391.7	-8.977	21.7732	41.841	0.183264	0.389069	0.106242	-0.102803	-0.205277		117	13.1512	19	20.7317
2015-04-22	20:00:00	N/A	-8.9	21.6977	41.835	0.110823	0.31811	0.0353237	-0.173693	-0.276152		116	33.3719	18	37.4029
2015-04-23	07:00:00	N/A	-8.925	21.777	41.999	0.105477	0.314483	0.0306102	-0.179209	-0.282061		117	59.7939	20	13.4381
2015-04-23	13:00:00	405.75	-8.766	21.6097	41.578	0.155442	0.359285	0.0782011	-0.129557	-0.231399		117	19.2606	19	28.4944
2015-04-23	19:00:00	390.12	-8.819	21.7695	41.867	0.166129	0.372553	0.089554	-0.119619	-0.222155		116	39.9247	18	44.7522
2015-04-24	08:00:00	400.77	-8.748	21.7885	41.937	0.148966	0.356438	0.0729756	-0.13654	-0.239244		115	59.9798	17	59.9782
2015-04-24	13:00:00	N/A	-9.761	21.2149	40.889	0.116206	0.314246	0.0377274	-0.166656	-0.266844		116	0.00582	17	59.9832
2015-04-24	20:00:00	N/A	-8.878	21.7055	41.82	0.126372	0.333183	0.0504953	-0.158448	-0.26087		115	59.9877	17	59.9838
2015-04-25	09:00:00	N/A	-8.709	21.8911	42.183	0.124668	0.33507	0.049979	-0.160741	-0.264034		115	59.9263	17	59.9209
2015-04-25	15:00:00	N/A	-8.901	21.6242	41.715	0.0992886	0.305651	0.0236589	-0.18477	-0.286941		115	58.6788	18	5.567
2015-04-25	21:00:00	N/A	-9.297	21.934	42.282	0.116462	0.328014	0.0422678	-0.168936	-0.272467		115	32.23	18	57.0207
2015-04-26	08:00:00	390.2	-9.517	21.3761	41.219	0.107091	0.308485	0.0297793	-0.176221	-0.277201		115	1.50185	19	44.326
2015-04-26	13:00:00	N/A	-9.845	21.0475	40.629	0.0829356	0.279186	0.00439144	-0.198718	-0.298281		114	56.8786	19	51.7334
2015-04-26	20:00:00	N/A	-8.951	21.3816	41.262	0.0904157	0.292574	0.0135828	-0.192628	-0.293711		114	32.7721	20	23.8068
2015-04-27	07:00:00	N/A	-8.898	21.8477	42.154	0.0962827	0.307007	0.0221076	-0.18847	-0.291694		113	53.261	21	17.1082
2015-04-27	13:00:00	N/A	-8.924	21.7025	41.86	0.102783	0.310486	0.0275338	-0.181605	-0.284124		113	32.309	21	43.2093
2015-04-27	19:00:00	N/A	-8.911	21.7055	41.886	0.092324	0.300503	0.0173786	-0.191887	-0.294469		114	4.40204	21	48.2946
2016-08-09	16:15:00	393.37	-8.384	21.4265	41.311	0.110023	0.312243	0.0329272	-0.173523	-0.274725		116	38	20	36
2016-08-09	20:15:00	389.18	-8.067	21.5195	41.43	0.141642	0.344346	0.0642419	-0.142791	-0.244278		116	29	20	5.5
2016-08-10	00:20:00	398.88	-8.46	21.5867	41.646	0.0973948	0.303125	0.0215905	-0.186501	-0.288506		116	19.76	19	20.2
2016-08-10	04:20:00	392.48	-8.361	21.5011	41.393	0.142296	0.344629	0.0647699	-0.142082	-0.24348		116	10.52	18	43
2016-08-10	08:12:00	394.81	-8.451	21.7851	42.003	0.111576	0.320491	0.0365918	-0.173247	-0.276109		116	13	18	9.25
2016-08-10	15:30:00	397.5	-8.549	21.5556	41.528	0.127149	0.331106	0.0503528	-0.15716	-0.258883		115	59	17	54.8
2016-08-10	23:40:00	394.52	-8.578	21.7842	41.93	0.148345	0.355761	0.0723456	-0.137136	-0.239823		115	58.35	17	56.26
2016-08-11	08:30:00	395.13	-8.464	21.7741	41.995	0.104653	0.313637	0.0297903	-0.180009	-0.282852		115	59.05	17	56.12
2016-08-11	14:35:00	395.61	-8.34	21.8095	42.036	0.11895	0.328031	0.0439128	-0.166087	-0.269029		115	59.043	17	56.21
2016-08-11	20:15:00	391.26	-8.322	21.8781	42.138	0.134892	0.344633	0.0598396	-0.15066	-0.253846		115	59.079	17	56.13
2016-08-12	02:20:00	392.02	-8.485	21.8198	42.066	0.11373	0.323217	0.0389006	-0.171246	-0.27426		115	59.11	17	56.133
2016-08-12	08:50:00	397.71	-8.595	21.9017	42.216	0.118245	0.329109	0.0437997	-0.167081	-0.270454		115	59.057	17	56.16
2016-08-12	14:02:00	395.97	-8.389	21.9562	42.307	0.12579	0.337388	0.0514761	-0.15985	-0.263441		115	58.93	17	56.15
2016-08-12	20:00:00	393.6	-8.402	21.7419	41.936	0.102881	0.311325	0.0278691	-0.181642	-0.284343		115	59.113	17	56.16
2016-08-13	07:20:00	391.5	-8.269	21.8527	42.143	0.106885	0.317274	0.0324481	-0.178076	-0.281274		115	58.617	17	56.79
2016-08-13	10:50:00	390.46	-8.28	22.002	42.45	0.0977563	0.311371	0.024512	-0.187514	-0.291448		115	59.58	17	58.28
2016-08-13	13:50:00	388.15	-8.201	21.8161	42.065	0.110592	0.320136	0.0358263	-0.174316	-0.277327		116	6.36	18	25.76
2016-08-13	16:50:00	389.6	-8.261	21.9219	42.356	0.0661552	0.279518	-0.00671844	-0.218284	-0.321993		116	13.95	18	52.7
2016-08-13	19:50:00	386.12	-8.225	21.8852	42.16	0.130654	0.340702	0.0557631	-0.154844	-0.258083		116	19.52	19	19.45
2016-08-13	22:50:00	386.8	-8.24	21.7113	41.885	0.0985935	0.30663	0.0235117	-0.185749	-0.288328		116	52.88	19	46.17
2016-08-14	00:00:00	379.59	-8.364	21.5309	41.498	0.117939	0.3218	0.0412454	-0.166121	-0.267771		116	30.309	20	5.06
2017-05-11	20:05:00	420.93	-9.139	21.1939	40.836	0.122533	0.319936	0.0437691	-0.160355	-0.260415		119	26.933	22	15.757
2017-05-12	02:36:00	418.43	-9.045	21.4974	41.45	0.109242	0.312821	0.0325848	-0.174546	-0.276081		118	23.05	21	42.421
2017-05-12	10:10:00	417.07	-9.478	21.1438	40.768	0.107559	0.304624	0.0289075	-0.174883	-0.27478		117	12.343	21	6.778
2017-05-12	13:35:00	413.75	-9.019	21.61	41.687	0.0995486	0.305633	0.0238262	-0.184466	-0.286569		116	46.224	20	48.523
2017-05-12	17:30:00	404.89	-8.704	21.5667	41.586	0.108323	0.31324	0.0321026	-0.175695	-0.277556		116	55.974	20	43.836
2017-05-12	21:20:00	488.04	-11.208	20.9579	40.631	-0.00766016	0.190473	-0.0843349	-0.287454	-0.387022		116	56.572	20	43.766
2017-05-12	23:30:00	410.32	-8.947	21.7921	42.011	0.114418	0.323351	0.0393985	-0.170479	-0.273361		116	55.685	20	43.763
2017-05-13	09:55:00	408.2	-9.326	21.1961	40.869	0.107723	0.305748	0.0293621	-0.174923	-0.275063		116	57.147	20	43.755
2017-05-13	16:10:00	404.55	-8.756	21.5743	41.628	0.0942167	0.299839	0.0184237	-0.189579	-0.291541		116	57.224	20	43.794
2017-05-14	12:10:00	440.24	-10.137	20.9483	40.449	0.0766366	0.271308	-0.00229274	-0.20452	-0.303651		116	55.736	20	43.787
2017-05-14	19:55:00	427.12	-9.672	21.2573	41.019	0.0914732	0.291272	0.0138914	-0.191129	-0.291629		116	40.197	20	50.999
2017-05-15	09:15:00	403.14	-8.801	21.3883	41.331	0.0615306	0.26496	-0.0144882	-0.221037	-0.322286		116	39.602	20	50.801
2017-05-15	17:04:00	450.01	-10.495	20.7728	40.083	0.0900155	0.280963	0.00978944	-0.190643	-0.288894		116	39.376	20	52.176
2017-05-16	09:53:00	402.95	-8.769	21.727	42.669	-0.290212	-0.0661015	-0.354409	-0.567507	-0.671966		117	44.07	21	22.94
2017-11-12	17:03:00	413.72	-9.593	19.6668	37.836	0.143398	0.31279	0.056539	-0.132864	-0.225708		119	33.048	21	55.844
2017-11-13	15:43:00	395.11	-8.723	20.8672	40.192	0.128148	0.319341	0.0474443	-0.153523	-0.252036		117	11.54	19	20.52
2017-11-16	15:49:00	401.05	-8.857	20.8983	40.241	0.133927	0.325462	0.0532401	-0.147967	-0.246598		115	56.278	17	55.39
2017-11-16	22:36:00	402.07	-8.857	20.7115	39.898	0.124098	0.312622	0.0426761	-0.156849	-0.254656		116	3.98	18	10.1
2017-11-17	09:04:00	406.2	-9.042	20.5088	39.567	0.092262	0.278351	0.0106016	-0.1873	-0.284311		116	24.142	19	41.26
2017-11-17	19:03:00	398.57	-8.77	20.4381	39.395	0.110265	0.294402	0.0277946	-0.169263	-0.26586		116	40.203	20	51.437
2017-11-18	11:33:00	N/A	-8.659	20.2794	39.16	0.0728489	0.25557	-0.00947789	-0.205383	-0.301414		116	39.197	20	50.712
2017-11-18	16:12:00	N/A	-9.695	20.2881	39.172	0.0753633	0.258144	-0.00698285	-0.202946	-0.299007		116	39.603	20	51.487
AVG		401.723	-8.78991	21.4272	41.3255	0.103264	0.305845	0.0264357	-0.180084	-0.281319
STD		17.0315	0.545806	0.440678	0.853469	0.0529906	0.0520396	0.0517715	0.0519699	0.0521895
Palos Verdes (PVD) - the coast on Palos Verdes peninsula
2015-12-12	~14:00	405.628	-8.729	21.3181	41.089	0.116182	0.316137	0.0382927	-0.16707	-0.267739
2015-12-19	~14:00	408.788	-8.632	21.5415	41.528	0.113072	0.317326	0.0365729	-0.17094	-0.272663
2015-12-26	~14:00	408.233	-8.936	21.2183	40.9	0.113869	0.312063	0.0354712	-0.168966	-0.26918
2016-01-09	~14:00	415.028	-9.111	21.2391	40.911	0.128978	0.326963	0.0502981	-0.154193	-0.254434
2016-01-16	~14:00	421.573	-9.332	21.2935	41.077	0.0978034	0.298027	0.0202619	-0.185042	-0.285682
2016-01-23	~14:00	408.705	-8.888	21.5652	41.536	0.132655	0.336574	0.0557674	-0.151785	-0.253526
2016-01-30	~14:00	402.918	-8.57	21.6933	41.855	0.0961496	0.303944	0.0210252	-0.188089	-0.290596
2016-02-13	~14:00	442.166	-10.51	21.3283	41.126	0.107302	0.307798	0.0297084	-0.175836	-0.276593
2016-02-20	~14:00	418.39	-9.311	21.5077	41.443	0.123155	0.326374	0.0461837	-0.160913	-0.262431
2016-03-05	~14:00	408.344	-8.901	21.6918	41.767	0.140026	0.346031	0.0636948	-0.144989	-0.247284
2016-03-12	~14:00	414.036	-8.887	21.5558	41.479	0.152616	0.355561	0.0751329	-0.13214	-0.233745
2016-03-12	~14:00	414.036	-8.871	21.5751	41.549	0.135779	0.339757	0.058865	-0.148751	-0.250524
2016-03-19	~14:00	412.436	-8.941	21.8534	42.173	0.0920946	0.303095	0.0180703	-0.1926	-0.29587
2016-03-26	~14:00	411.46	-8.767	21.8735	42.213	0.0916182	0.303023	0.0177332	-0.193133	-0.296499
AVG		409.075	-8.94794	21.4081	41.3072	0.0936347	0.320905	0.0405055	-0.166746	-0.26834
STD		8.6831	0.470262	0.284695	0.525104	0.0322982	0.0180458	0.0184149	0.0189543	0.0192955
Isael - Institute of Earth Sciences
2012-10-31	~15:00-16:00	397	-8.66344	21.3761	41.2891	0.0708756	0.273705	-0.00546611	-0.21181	-0.312958
2012-11-21	~15:00-16:00	406	-9.16396	21.4197	41.3713	0.0720468	0.275646	-0.00406925	-0.210815	-0.312161
2012-12-17	~15:00-16:00	402	-9.09302	21.4141	41.3491	0.077989	0.281249	0.00168067	-0.204957	-0.306249
2013-01-16	~15:00-16:00	402	-9.00485	21.4189	41.3954	0.0589003	0.263009	-0.0168664	-0.22373	-0.325134
2013-02-24	~15:00-16:00	392	-8.71105	21.7329	41.938	0.092909	0.301585	0.0181158	-0.191405	-0.294111
2013-03-24	~15:00-16:00	395	-8.71064	21.7199	41.9313	0.0833653	0.292178	0.0087537	-0.200734	-0.303424
2013-04-22	~15:00-16:00	397	-8.89628	21.7651	41.999	0.0936499	0.302907	0.0190347	-0.190784	-0.293637
2013-05-21	~15:00-16:00	395	-8.59438	22.0695	42.6173	0.0790214	0.2947	0.00673445	-0.20611	-0.310445
2013-06-21	~15:00-16:00	396	-8.88147	21.8126	42.0999	0.0890137	0.299361	0.0148201	-0.195493	-0.298587
2013-07-21	~15:00-16:00	384	-8.27644	21.6506	41.75	0.10764	0.314166	0.0319427	-0.176657	-0.278912
2013-08-26	~15:00-16:00	386	-8.36869	21.5819	41.6	0.11632	0.321204	0.0399739	-0.167892	-0.269787
2013-10-15	~15:00-16:00	395	-8.58119	21.5368	41.5525	0.095666	0.300525	0.0196092	-0.188024	-0.289805
2013-11-28	~15:00-16:00	396	-8.78821	21.4384	41.3768	0.0879636	0.291282	0.0115304	-0.195242	-0.296602
2013-12-19	~15:00-16:00	412	-9.21569	21.2093	40.9284	0.0902497	0.289205	0.0124258	-0.19215	-0.292433
2014-01-27	~15:00-16:00	399	-8.83042	21.5927	41.6628	0.0947109	0.300662	0.0190155	-0.189158	-0.291203
2014-02-25	~15:00-16:00	398	-8.86436	21.7337	41.9666	0.0789108	0.288165	0.00450625	-0.205154	-0.307929
2014-03-26	~15:00-16:00	400	-8.84825	21.8935	42.2244	0.105705	0.31692	0.0315551	-0.179367	-0.28276
2014-04-27	~15:00-16:00	400	-8.83025	22.016	42.456	0.10868	0.322119	0.0352205	-0.176835	-0.280784
2014-05-25	~15:00-16:00	401	-8.60436	22.153	42.6968	0.121434	0.336986	0.0484939	-0.164739	-0.269265
2014-06-23	~15:00-16:00	395	-8.33116	21.9954	42.4019	0.116011	0.328757	0.0422165	-0.169574	-0.273393
2014-07-20	~15:00-16:00	386	-8.32074	21.9775	42.4199	0.088827	0.302335	0.015676	-0.196203	-0.300065
2014-08-18	~15:00-16:00	387	-8.41092	21.8455	42.1521	0.0950639	0.305795	0.0209086	-0.18966	-0.292879
2014-10-27	~15:00-16:00	398	-8.9893	21.3004	41.1347	0.0749356	0.27619	-0.00195687	-0.207544	-0.308322
2014-11-27	~15:00-16:00	402	-8.81084	21.3185	41.1102	0.105653	0.306032	0.0280469	-0.17742	-0.27814
2014-12-28	~15:00-16:00	408	-9.12904	21.5621	41.6186	0.0869407	0.292625	0.0112721	-0.196685	-0.298624
2015-01-28	~15:00-16:00	407	-8.8013	21.5353	41.5177	0.112172	0.316345	0.0356602	-0.171803	-0.2735
2015-03-02	~15:00-16:00	403	-9.25779	21.3579	41.2564	0.069632	0.272171	-0.00678298	-0.212966	-0.314036
2015-04-21	~15:00-16:00	405	-9.00102	21.8143	42.117	0.0819516	0.292618	0.00796375	-0.202433	-0.305569
2015-05-12	~15:00-16:00	410	-9.74796	21.6988	41.908	0.0743169	0.283094	-0.000176334	-0.20955	-0.312184
AVG		398.414	-8.81817	21.6531	41.7876	0.0907088	0.297984	0.0155117	-0.193272	-0.295617
STD		7.08881	0.325395	0.254226	0.480107	0.0159726	0.0179484	0.0162698	0.0153378	0.0149947
